# Supplementary material for: An Assessment and Extension of the Mechanism-Based Approach to the Identification of Age-Period-Cohort Models
Source: Demography. 2017 Mar 9;54(2):721–43. doi: 10.1007/s13524-017-0562-6 (PMC5371644; doi:10.1007/s13524-017-0562-6)
Supplement: Supplementary file 1 — (R 7 kb) [file 13524_2017_562_MOESM1_ESM.r]

####################################
## Example R-script               ##
## Mechanism-Based Approach       ##
## Written by                     ##
## Maarten J. Bijlsma             ##
####################################

### R-script demonstrating application of the Mechanism-Based Approach
### to APC analysis in a number of setting (both multiplicative and Monte Carlo approaches)

# INDEX
# 1. Linear regression, data for linear regression, starts at line 19
# 1.a. Linear regression, multiplicative approach, starts at line 53
# 1.b. Linear regression, Monte Carlo integration, starts at line 80
# 2. Logistic model, Monte Carlo integration, starts at line 123


### 1: Linear regression

# we generate data according to an APC model with a continuous outcome
n <- 10000
age <- runif(n,1,100)
period <- runif(n,0,100)
cohort <- period - age

# set age and cohort effects on y
age.effect <- 2
cohort.effect <- 0.5

# set period effect on mediators m1 and m2
period.effect.m1 <- 1
period.effect.m2 <- 0.25

# set m1 and m2 effects on y
m1.effect <- -1.2
m2.effect <- 0.3

# generate m1 and m2
m1 <- 0 + period*period.effect.m1 + rnorm(n,0,1)
m2 <- 5 + period*period.effect.m2 + rnorm(n,0,2)  

# generate y
y <- 20 + age*age.effect + m1*m1.effect + m2*m2.effect + cohort*cohort.effect + rnorm(n,0,10)

# the effect of period on y should therefore be
period.effect <- period.effect.m1*m1.effect + period.effect.m2*m2.effect

# put everything together in a dataset
lin.dat <- data.frame(cbind(age, period, cohort, m1, m2, y))


## 1.a Linear regression, estimate APC effects using multipicative approach

# first we estimate the effect of period on the mediators
period.effect.m1.hat <- lm(m1 ~ period, data=lin.dat)$coef[2] # this value should be close to period.m1.effect
period.effect.m2.hat <- lm(m2 ~ period, data=lin.dat)$coef[2] # this value should be close to period.m2.effect

# then we estimate the effect of age, m1, m2, cohort on y
fit.amc <- lm(y ~ age + m1 + m2 + cohort, data=lin.dat)
age.effect.hat <- fit.amc$coef[2] # this value should be close to age.effect
m1.effect.hat <- fit.amc$coef[3] # this value should be close to m1.effect
m2.effect.hat <- fit.amc$coef[4] # this value should be close to m2.effect
cohort.effect.hat <- fit.amc$coef[5] # this value should be close to cohort.effect
# (note: and they usually will be due to large n; only due to randomness will they occassionally not be)

# we now already possess estimates of age and cohort
# we use the multiplication approach to get an estimate of the period effect
period.effect.hat <- m1.effect.hat*period.effect.m1.hat+m2.effect.hat*period.effect.m2.hat
# this value should be close to the period effect

# we could now bootstrap from the original data to get standard errors for our estimates of A, P and C
# this is not reproduced here

# bias could be determined by re-running this code 1000 times and saving estimates of A, P and C
# the average over these estimates for age, period and cohort respectively should be
# equal to the age, period and cohort values that we set (hence, unbiased)


## 1.a Linear regression, estimate APC effects using Monte Carlo intergration

# when using linear or probit regression, we could use multiplication approach
# but we use here the Monte Carlo approach to demonstrate that the outcome will
# in this setting, be the same if a Monte Carlo approach is used instead

# the first two steps are the same as in the multiplication approach:
# first we estimate the effect of period on the mediators
period.effect.m1.fit <- lm(m1 ~ period, data=lin.dat)
period.effect.m2.fit <- lm(m2 ~ period, data=lin.dat)

# then we estimate the effect of age, m1, m2, cohort on y
fit.amc <- lm(y ~ age + m1 + m2 + cohort, data=lin.dat)

# generate values for a, p and c
# first we determine the empirical range of a, p and c
arange <- range(lin.dat$age)
prange <- range(lin.dat$period)
crange <- range(lin.dat$cohort)

a.sim <- runif(n,arange[1],arange[2]) # we use the same size as n, but this is not a necessity
p.sim <- runif(n,prange[1],prange[2]) # also, we use uniform distributions here to generate a, p and c but this is also not required
c.sim <- runif(n,crange[1],crange[2]) # as can be seen, we generate a, p and c independently (a = p - c does NOT hold for these generated values)

# generate values for mediators
m1.sim <- period.effect.m1.fit$coef[1] + period.effect.m1.fit$coef[2]*p.sim + rnorm(n,0,summary(period.effect.m1.fit)$sigma)
m2.sim <- period.effect.m2.fit$coef[1] + period.effect.m2.fit$coef[2]*p.sim + rnorm(n,0,summary(period.effect.m2.fit)$sigma)

# then we generate y
# using our estimated coefficients and the generated a, m and c values
y.sim <- fit.amc$coef[1] + fit.amc$coef[2]*a.sim + fit.amc$coef[3]*m1.sim + fit.amc$coef[4]*m2.sim + fit.amc$coef[5]*c.sim + rnorm(n,0,summary(fit.amc)$sigma)

# and then we can estimate the effects of a, p and c directly
lm(y.sim ~ a.sim + p.sim + c.sim)

# these estimates should be very close to age.effect, period.effect and cohort.effect
# but will vary somewhat due to random variation
# reproducing them many times and averaging will show 0 bias

# again, we could now bootstrap from the original data to get standard errors for our estimates of A, P and C
# this is not reproduced here


## 2. Logit model, estimating APC effects through Monte Carlo integration

# define expit and logit functions
expit <- function(a) {exp(a)/(exp(a)+1)}
logit <- function(p) {log(p/(1-p))}

# generate probit data
n <- 10000
age <- runif(n,0,1)
period <- runif(n,0,1)
cohort <- period - age

# set age and cohort effects on y
age.effect <- 2
cohort.effect <- 0.5

# set period effect on mediators m1 and m2
period.effect.m1 <- 1
period.effect.m2 <- 0.25

# set m1 and m2 effects on y
m1.effect <- -1.2
m2.effect <- 0.3

# generate m1 and m2
m1 <- rbinom(n,1,expit(0 + period*period.effect.m1))
m2 <- rbinom(n,1,expit(0.5 + period*period.effect.m2))

# generate y
y <- rbinom(n,1,expit((-1 + age*age.effect + m1*m1.effect + m2*m2.effect + cohort*cohort.effect)))

# put everything together in a dataset
pro.dat <- data.frame(cbind(age, period, cohort, m1, m2, y))

# now we will estimate using Monte Carlo
# first we estimate the effect of period on the mediators
period.effect.m1.fit <- glm(m1 ~ period, family=binomial, data=pro.dat)
period.effect.m2.fit <- glm(m2 ~ period, family=binomial, data=pro.dat)

# then we estimate the effect of age, m1, m2, cohort on y
fit.amc <- glm(y ~ age + m1 + m2 + cohort, family=binomial, data=pro.dat)

# generate values for a, p and c
# first we determine the empirical range of a, p and c
arange <- range(pro.dat$age)
prange <- range(pro.dat$period)
crange <- range(pro.dat$cohort)

a.sim <- runif(n,arange[1],arange[2]) # we use the same size as n, but this is not a necessity
p.sim <- runif(n,prange[1],prange[2]) # also, we use uniform distributions here to generate a, p and c but this is also not required
c.sim <- runif(n,crange[1],crange[2]) # as can be seen, we generate a, p and c independently (a = p - c does NOT hold for these generated values)

# generate values for mediators
m1.sim <- rbinom(n,1,expit(period.effect.m1.fit$coef[1] + period.effect.m1.fit$coef[2]*p.sim))
m2.sim <- rbinom(n,1,expit(period.effect.m2.fit$coef[1] + period.effect.m2.fit$coef[2]*p.sim))

# then we generate y
# using our estimated coefficients and the generated a, m and c values
y.sim <- rbinom(n,1,expit(fit.amc$coef[1] + fit.amc$coef[2]*a.sim + fit.amc$coef[3]*m1.sim + fit.amc$coef[4]*m2.sim + fit.amc$coef[5]*c.sim))

# and then we can estimate the effects of a, p and c directly
summary(glm(y.sim ~ a.sim + p.sim + c.sim, family=binomial))
# this should actually be done multiple times (e.g. a 1000 times)
# and then the estimates from the above model should be averaged
# over the iterations, to reduce Monte Carlo error (see main manuscript)
# these estimates will be unbiased, but not the same as the 'set' values due to
# the logistic (non-linear) transformations
